# Supplementary material for: Effects of Eugenol on Water Quality and the Metabolism and Antioxidant Capacity of Juvenile Greater Amberjack (Seriola dumerili) under Simulated Transport Conditions
Source: Animals (Basel). 2022 Oct 21;12(20):2880. doi: 10.3390/ani12202880 (PMC9598218; doi:10.3390/ani12202880)
Supplement: Supplementary file 1 [file animals-12-02880-s001.zip]

Archive with 1 entries (1 files):
- animals-1935027-supplementary.pdf
